# Supplementary material for: Therapeutic Strategies for Abdominal Aortic Aneurysm: A Comprehensive Systematic Review
Source: J Cardiovasc Dev Dis. 2025 Nov 27;12(12):462. doi: 10.3390/jcdd12120462 (PMC12734017; doi:10.3390/jcdd12120462)
Supplement: Supplementary file 1 [file jcdd-12-00462-s001.zip]

Archive with 1 entries (1 files):
- jcdd-3993663-supplementary.pdf
